# Supplementary material for: Fast and Sustained Axonal Growth by BDNF Released from Chitosan Microspheres
Source: Mar Drugs. 2023 Jan 27;21(2):91. doi: 10.3390/md21020091 (PMC9959400; doi:10.3390/md21020091)
Supplement: Supplementary file 1 [file marinedrugs-21-00091-s001.zip]

Archive with 1 entries (1 files):
- marinedrugs-2153515-supplementary.pdf
